# Supplementary material for: Salvage Boron Neutron Capture Therapy for Malignant Brain Tumor Patients in Compliance with Emergency and Compassionate Use: Evaluation of 34 Cases in Taiwan
Source: Biology (Basel). 2021 Apr 15;10(4):334. doi: 10.3390/biology10040334 (PMC8071294; doi:10.3390/biology10040334)
Supplement: Supplementary file 1 [file biology-10-00334-s001.zip]

Archive with 1 entries (1 files):
- supplemental information.jpg
